# Supplementary material for: The Succinate Receptor SUCNR1 Resides at the Endoplasmic Reticulum and Relocates to the Plasma Membrane in Hypoxic Conditions
Source: Cells. 2022 Jul 13;11(14):2185. doi: 10.3390/cells11142185 (PMC9321536; doi:10.3390/cells11142185)
Supplement: Supplementary file 1 [file cells-11-02185-s001.zip]

Archive with 1 entries (1 files):
- cells-1751688-supplementary.pdf
